# Supplementary material for: Transcriptomic response of prostate cancer cells to carbon ion and photon irradiation with focus on androgen receptor and TP53 signaling
Source: Radiat Oncol. 2024 Jul 2;19:85. doi: 10.1186/s13014-024-02480-z (PMC11218163; doi:10.1186/s13014-024-02480-z)
Supplement: Supplementary file 1 — Additional file 1. [file 13014_2024_2480_MOESM1_ESM.xlsx]

## Sheet: Primer sequences
Primer sequences for RT-qPCR (forward:+; reverse: -)
Gene name	Sequence
CDKN1A +	aagaccatgtggacctgtcactgtc
CDKN1A -	ggattagggcttcctcttggagaag
CDKN1B +	ttcagaatcacaaacccctagaggg
CDKN1B -	accaaatgcgtgtcctcagagttag
FANCI +	cttgctcttcagcctgcatgtttcg
FANCI -	ggctcacttgtcccttaagcttggt
H2AX +	gcaatgcggcccgcgacaac
H2AX -	tgggtggccttcttgccgcc
KLK2 +	tatgagccttctgaagcatcaaagc
KLK2 -	atggaggctcacacactgaagactc
KLK3 +	acgatatgagcctcctgaagaatcg
KLK3 -	tgggaaataacatggaggtccacac
MAD2L1 +	tgcaaaagatgacagtgcacccaga
MAD2L1 -	acgaaggcggacttcctcagaattg
PCNA +	aacctggccatgggcgtgaa
PCNA -	acacagctgtactcctgttctgg
POLE2 +	ccaaggacatctgactcccctacct
POLE2 -	ccacttcttggaaaagagccagggt
RFC3 +	atccctgagacagattgggaggtgt
RFC3 -	ccacctcccctttcagttgtccatc
TBP +	tcatgaggataagagagccacgaac
TBP -	taggaaacttcacatcacagctccc
TOP2A +	cccaagagctttggatcaacatgcc
TOP2A -	ggagtttcggccccctgcat
TP53BP1(53BP1) +	gggaaaggagccggaccact
TP53BP1(53BP1) -	cacgaggcgtgactggagcc
TP53INP1 +	ccaagtagtcccagagtggaagc
TP53INP1 -	ttgacttgccgagggtggca
XRCC2 +	tagtcacccatctctctgccttttg
XRCC2 -	gcatgagaaggttcttctgatgagc

## Sheet: Gene sets of GSEA
# https://www.gsea-msigdb.org/gsea/msigdb/human/geneset/							Reference [13]
AMUNDSON_DNA_DAMAGE_RESPONSE_TP53 (TP53-DNA-Damage)	WP_DNA_REPAIR_PATHWAYS_ FULL_NETWORK (FN-DNA-repair)	WP_G1_TO_S_CELL_CYCLE_CONTROL (G1-S-Cell-cycle)	HALLMARK_ANDROGEN_ RESPONSE (HM-AR)	KEGG_MISMATCH_REPAIR (MM-DNA-repair)	KEGG_HOMOLOGOUS_RECOMBINATION (HR-DNA-repair)	KEGG_NON_HOMOLOGOUS_END_JOINING (NHEJ-DNA-repair)	AR-DNA-repair (#74)
ADGRB3	APEX1	ATF6B	ABCC4	EXO1	BLM	DCLRE1C	ALKBH1
BTG1	APEX2	ATM	ABHD2	LIG1	BRCA2	DNTT	ALKBH2
BTG2	ATM	CCNA1	ACSL3	MLH1	EME1	FEN1	APTX
CCNG1	ATR	CCNB1	ACTN1	MLH3	MUS81	LIG4	ATR
CDKN1A	BRCA1	CCND1	ADAMTS1	MSH2	NBN	NHEJ1	BRCC3
CTSD	BRCA2	CCND2	ADRM1	MSH3	RAD51	POLL	CCNH
DDB2	BRIP1	CCND3	AKAP12	MSH6	RAD51B	POLM	CEBPG
LIF	CCNH	CCNE1	AKT1	PCNA	RAD51C	PRKDC	CETN3
MDM2	CDK7	CCNE2	ALDH1A3	PMS2	RAD51D	XRCC4	CHEK1
PHLDA3	CENPS	CCNG2	ANKH	RFC1	RAD52	XRCC5	EEF1E1
PLXNB2	CENPX	CCNH	APPBP2	RFC2	RAD54B	XRCC6	FANCC
PPM1D	CETN2	CDC25A	ARID5B	RFC3	RAD54L	MRE11	FANCI
ST14	CHEK1	CDC45	AZGP1	RFC4	SEM1	RAD50	FANCM
TNFSF9	CUL4A	CDK1	B2M	RFC5	TOP3A		GTF2H1
TRIM22	CUL4B	CDK2	B4GALT1	POLD1	TOP3B		GTF2H3
XPC	DCLRE1C	CDK4	BMPR1B	POLD2	XRCC2		HMGB2
	DDB1	CDK6	CAMKK2	POLD3	XRCC3		HUS1
	DDB2	CDK7	CCND1	POLD4	MRE11		LIG3
	ERCC1	CDKN1A	CCND3	RPA1	POLD1		MAD2L1
	ERCC2	CDKN1B	CDC14B	RPA2	POLD2		MBD4
	ERCC3	CDKN1C	CDK6	RPA3	POLD3		MCM7
	ERCC4	CDKN2A	CENPN	RPA4	POLD4		MLH1
	ERCC5	CDKN2B	DBI	SSBP1	RAD50		MRE11A
	ERCC6	CDKN2C	DHCR24		RPA1		MSH2
	ERCC8	CDKN2D	DNAJB9		RPA2		MSH5
	EXO1	CREB1	ELK4		RPA3		MSH6
	FAAP100	CREB3	ELL2		RPA4		NAE1
	FAAP24	CREB3L1	ELOVL5		SSBP1		NBN
	FAN1	CREB3L3	FADS1				PALB2
	FANCA	CREB3L4	FKBP5				PARP1
	FANCB	E2F1	GNAI3				PCNA
	FANCC	E2F2	GPD1L				POLA1
	FANCD2	E2F3	GSR				POLA2
	FANCE	GADD45A	GUCY1A1				POLD2
	FANCF	MCM2	H1-0				POLD3
	FANCG	MCM3	HERC3				POLE
	FANCI	MCM4	HMGCR				POLE2
	FANCL	MCM5	HMGCS1				POLR2D
	FANCM	MCM6	HOMER2				POLR2F
	FEN1	MCM7	HPGD				POLR2H
	GTF2H1	MDM2	HSD17B14				POLR2I
	GTF2H2	MNAT1	IDI1				POLR2K
	GTF2H2C	MYC	INPP4B				RAD18
	GTF2H3	MYT1	INSIG1				RAD21
	GTF2H4	ORC1	IQGAP2				RAD51AP1
	GTF2H5	ORC2	ITGAV				RAD51C
	H2AX	ORC3	KLK2				RAD51L1
	HMGB1	ORC4	KLK3				RAD54B
	LIG1	ORC5	KRT19				RECQL
	LIG3	ORC6	KRT8				RFC1
	LIG4	PCNA	LIFR				RFC3
	MBD4	POLA2	LMAN1				RFC4
	MGMT	POLE	MAF				RFC5
	MLH1	POLE2	MAK				RIF1
	MNAT1	PRIM1	MAP7				RPA1
	MPG	PRIM2	MERTK				RPA2
	MRE11	RB1	MYL12A				RRM1
	MSH2	RPA1	NCOA4				RUVBL2
	MSH3	RPA2	NDRG1				SHFM1
	MSH6	RPA3	NGLY1				SMC1A
	MUTYH	TFDP1	NKX3-1				SSBP1
	NBN	TFDP2	PA2G4				TDG
	NEIL2	TP53	PDLIM5				TDP1
	NEIL3	WEE1	PGM3				TOPBP1
	NHEJ1		PIAS1				UNG
	NTHL1		PLPP1				UPF1
	OGG1		PMEPA1				USP1
	PALB2		PTK2B				WDR33
	PARP1		PTPN21				WRN
	PARP2		RAB4A				XAB2
	PCNA		RPS6KA3				XRCC4
	PMS2		RRP12				XRCC5
	PNKP		SAT1				XRCC6
	POLB		SCD				XRCC6BP1
	POLD1		SEC24D
	POLD2		SELENOP
	POLD3		SGK1
	POLD4		SLC26A2
	POLE		SLC38A2
	POLE2		SMS
	POLE3		SORD
	POLE4		SPCS3
	POLH		SPDEF
	POLI		SRF
	POLK		SRP19
	POLL		STEAP4
	POLM		STK39
	PRKDC		TARP
	RAD23A		TMEM50A
	RAD23B		TMPRSS2
	RAD50		TNFAIP8
	RAD51		TPD52
	RAD51C		TSC22D1
	RAD52		UAP1
	RAD54B		UBE2I
	RAP1A		UBE2J1
	RBX1		VAPA
	REV1		XRCC5
	REV3L		XRCC6
	RFC1		ZBTB10
	RFC2		ZMIZ1
	RFC3
	RFC4
	RFC5
	RPA1
	RPA2
	RPA3
	SMUG1
	TDG
	TERF2
	UNG
	USP1
	WDR48
	WRN
	XPA
	XPC
	XRCC1
	XRCC4
	XRCC5
	XRCC6

## Sheet: GSEA-TP53-DNA-Damage
Figure 4 B				Figure 4 B				Figure 4 B				Figure 4B
Table: GSEA Results Summary				Table: GSEA Results Summary				Table: GSEA Results Summary				Table: GSEA Results Summary
Dataset	LNCaP-photon 6Gy vs 0Gy			Dataset	LNCaP-12C-ion 2Gy vs 0Gy			Dataset	DU145-photon 6Gy vs 0Gy			Dataset	DU145-12C-ion 2Gy vs 0Gy
GeneSet: AMUNDSON_DNA_DAMAGE_RESPONSE_TP53.v2022.1.Hs				GeneSet: AMUNDSON_DNA_DAMAGE_RESPONSE_TP53.v2022.1.Hs				GeneSet: AMUNDSON_DNA_DAMAGE_RESPONSE_TP53.v2022.1.Hs				GeneSet: AMUNDSON_DNA_DAMAGE_RESPONSE_TP53.v2022.1.Hs
Enrichment Score (ES)	0.904			Enrichment Score (ES)	0.915			Enrichment Score (ES)	-0.319			Enrichment Score (ES)	-0.280
Normalized Enrichment Score (NES)	1415			Normalized Enrichment Score (NES)	1441			Normalized Enrichment Score (NES)	-0.883			Normalized Enrichment Score (NES)	-0.938
Nominal p-value	0.001			Nominal p-value	0.001			Nominal p-value	0.412			Nominal p-value	0.603
FDR q-value	0.100			FDR q-value	0.086			FDR q-value	0.500			FDR q-value	0.698

## Sheet: GSEA-G1-S-cell-cycle
Figure 4 C				Figure 4 C				Figure 4 C				Figure 4 C
Table: GSEA Results Summary				Table: GSEA Results Summary				Table: GSEA Results Summary				Table: GSEA Results Summary
Dataset	LNCaP-photon 6Gy vs 0Gy			Dataset	LNCaP-12C-ion 2Gy vs 0Gy			Dataset	DU145-photon 6Gy vs 0Gy			Dataset	DU145-12C-ion 2Gy vs 0Gy
GeneSet: WP_G1_TO_S_CELL_CYCLE_CONTROL.v2022.1.Hs				GeneSet: WP_G1_TO_S_CELL_CYCLE_CONTROL.v2022.1.Hs				GeneSet: WP_G1_TO_S_CELL_CYCLE_CONTROL.v2022.1.Hs				GeneSet: WP_G1_TO_S_CELL_CYCLE_CONTROL.v2022.1.Hs
Enrichment Score (ES)	-0.772			Enrichment Score (ES)	-0.763			Enrichment Score (ES)	-0.510			Enrichment Score (ES)	-0.582
Normalized Enrichment Score (NES)	-1813			Normalized Enrichment Score (NES)	-1691			Normalized Enrichment Score (NES)	-1470			Normalized Enrichment Score (NES)	-1586
Nominal p-value	0.001			Nominal p-value	0.001			Nominal p-value	0.001			Nominal p-value	0.001
FDR q-value	0.086			FDR q-value	0.106			FDR q-value	0.073			FDR q-value	0.082

## Sheet: GSEA-FN-DNA-repair
Figure 4 D				Figure 4 D				Figure 4 D				Figure 4 D
Table: GSEA Results Summary				Table: GSEA Results Summary				Table: GSEA Results Summary				Table: GSEA Results Summary
Dataset	LNCaP-photon 6Gy vs 0Gy			Dataset	LNCaP-12C-ion 2Gy vs 0Gy			Dataset	DU145-photon 6Gy vs 0Gy			Dataset	DU145-12C-ion 2Gy vs 0Gy
GeneSet: WP_DNA_REPAIR_PATHWAYS_FULL_NETWORK.v2022.1.Hs				GeneSet: WP_DNA_REPAIR_PATHWAYS_FULL_NETWORK.v2022.1.Hs				GeneSet: WP_DNA_REPAIR_PATHWAYS_FULL_NETWORK.v2022.1.Hs				GeneSet: WP_DNA_REPAIR_PATHWAYS_FULL_NETWORK.v2022.1.Hs
Enrichment Score (ES)	-0.698			Enrichment Score (ES)	-0.737			Enrichment Score (ES)	-0.393			Enrichment Score (ES)	-0.458
Normalized Enrichment Score (NES)	-1773			Normalized Enrichment Score (NES)	-1743			Normalized Enrichment Score (NES)	-1533			Normalized Enrichment Score (NES)	-1644
Nominal p-value	0.001			Nominal p-value	0.001			Nominal p-value	0.001			Nominal p-value	0.001
FDR q-value	0.080			FDR q-value	0.142			FDR q-value	0.108			FDR q-value	0.090

## Sheet: GSEA-DHT-photon-12C-ion
Figure 4 E			Figure 4 E			Figure 4 E			Figure 4 E			Figure 4 E			Figure 4 E
Table: GSEA Results Summary			Table: GSEA Results Summary			Table: GSEA Results Summary			Table: GSEA Results Summary			Table: GSEA Results Summary
Dataset	LNCaP-DHT vs control		Dataset	LNCaP-photon 6Gy vs 0Gy		Dataset	LNCaP-12C-ion 2Gy vs 0Gy		Dataset:	LNCaP-DHT vs control		Dataset	LNCaP-DHT vs control		Dataset	LNCaP-DHT vs control
GeneSet: HALLMARK_ANDROGEN_RESPONSE.v2022.1.Hs			GeneSet: HALLMARK_ANDROGEN_RESPONSE.v2022.1.Hs			GeneSet: HALLMARK_ANDROGEN_RESPONSE.v2022.1.			GeneSet: AMUNDSON_DNA_DAMAGE_RESPONSE_TP53.v2022.1.Hs			GeneSet: WP_G1_TO_S_CELL_CYCLE_CONTROL.v2022.1.Hs			GeneSet: WP_DNA_REPAIR_PATHWAYS_FULL_NETWORK.v2022.1.Hs
Enrichment Score (ES)	0.879		Enrichment Score (ES)	-0.338		Enrichment Score (ES)	-0.341		Enrichment Score (ES)	-0.512		Enrichment Score (ES)	-0.621		Enrichment Score (ES)	-0.540
Normalized Enrichment Score (NES)	1270		Normalized Enrichment Score (NES)	-0.859		Normalized Enrichment Score (NES)	-1170		Normalized Enrichment Score (NES)	-1249		Normalized Enrichment Score (NES)	-1284		Normalized Enrichment Score (NES)	-1306
Nominal p-value	0.001		Nominal p-value	0.526		Nominal p-value	0.304		Nominal p-value	0.294		Nominal p-value	0.001		Nominal p-value	0.001
FDR q-value	0.084		FDR q-value	0.630		FDR q-value	0.421		FDR q-value	0.384		FDR q-value	0.088		FDR q-value	0.111

## Sheet: GSEA- DNA-repair-modes
GSEA summary (Figure 4 F)
Dataset	LNCaP-photon 6Gy vs 0Gy	Dataset	LNCaP-12C-ion 2Gy vs 0Gy	Dataset	DU145-photon 6Gy vs 0Gy	Dataset	DU145-12C-ion 2Gy vs 0Gy	Dataset	LNCaP-DHT vs control
GeneSet	NHEJ-DNA-repair	GeneSet	NHEJ-DNA-repair	GeneSet	NHEJ-DNA-repair	GeneSet	NHEJ-DNA-repair	GeneSet	NHEJ-DNA-repair
Enrichment Score (ES)	-0.597	Enrichment Score (ES)	-0.675	Enrichment Score (ES)	-0.409	Enrichment Score (ES)	-0.597	Enrichment Score (ES)	-0.540
Nominal p-value	0.001	Nominal p-value	0.001	Nominal p-value	0.299	Nominal p-value	0.181	Nominal p-value	0.097
FDR q-value	0.079	FDR q-value	0.080	FDR q-value	0.412	FDR q-value	0.293	FDR q-value	0.188
Dataset	LNCaP-photon 6Gy vs 0Gy	Dataset	LNCaP-12C-ion 2Gy vs 0Gy	Dataset	DU145-photon 6Gy vs 0Gy	Dataset	DU145-12C-ion 2Gy vs 0Gy	Dataset	LNCaP-DHT vs control
GeneSet	HR-DNA-repair	GeneSet	HR-DNA-repair	GeneSet	HR-DNA-repair	GeneSet	HR-DNA-repair	GeneSet	HR-DNA-repair
Enrichment Score (ES)	-0.825	Enrichment Score (ES)	-0.824	Enrichment Score (ES)	-0.409	Enrichment Score (ES)	-0.540	Enrichment Score (ES)	-0.711
Nominal p-value	0.001	Nominal p-value	0.001	Nominal p-value	0.185	Nominal p-value	0.001	Nominal p-value	0.001
FDR q-value	0.094	FDR q-value	0.113	FDR q-value	0.292	FDR q-value	0.090	FDR q-value	0.094
Dataset	LNCaP-photon 6Gy vs 0Gy	Dataset	LNCaP-12C-ion 2Gy vs 0Gy	Dataset	DU145-photon 6Gy vs 0Gy	Dataset	DU145-12C-ion 2Gy vs 0Gy	Dataset	LNCaP-DHT vs control
GeneSet	MM-DNA-repair	GeneSet	MM-DNA-repair	GeneSet	MM-DNA-repair	GeneSet	MM-DNA-repair	GeneSet	MM-DNA-repair
Enrichment Score (ES)	-0.854	Enrichment Score (ES)	-0.866	Enrichment Score (ES)	-0.647	Enrichment Score (ES)	-0.624	Enrichment Score (ES)	-0.699
Nominal p-value	0.001	Nominal p-value	0.001	Nominal p-value	0.001	Nominal p-value	0.001	Nominal p-value	0.001
FDR q-value	0.106	FDR q-value	0.153	FDR q-value	0.118	FDR q-value	0.103	FDR q-value	0.100
Dataset	LNCaP-photon 6Gy vs 0Gy	Dataset	LNCaP-12C-ion 2Gy vs 0Gy	Dataset	DU145-photon 6Gy vs 0Gy	Dataset	DU145-12C-ion 2Gy vs 0Gy	Dataset	LNCaP-DHT vs control
GeneSet	AR-DNA-repair: AR-74	GeneSet	AR-DNA-repair: AR-74	GeneSet	AR-DNA-repair: AR-74	GeneSet	AR-DNA-repair: AR-74	GeneSet	AR-DNA-repair: AR-74
Enrichment Score (ES)	-0.740	Enrichment Score (ES)	-0.775	Enrichment Score (ES)	-0.437	Enrichment Score (ES)	-0.420	Enrichment Score (ES)	-0.642
Nominal p-value	0.001	Nominal p-value	0.001	Nominal p-value	0.001	Nominal p-value	0.171	Nominal p-value	0.001
FDR q-value	0.124	FDR q-value	0.103	FDR q-value	0.082	FDR q-value	0.283	FDR q-value	0.087

## Sheet: DEG
Figure 5 A	Figure 5 B	Figure 5C		Figure 5 D				Figure 5 J, L	Figure 5 K, L
lncap-deg-photon	lncap-deg-ion	lncap-deg-dht		lncap-deg-inter-section-ion-photon	lncap-deg-photon-unique	lncap-deg-ion-unique		du145-deg-photon	du145-deg-ion
name (n=808)	name (n=796)	name (n=1303)		(n=576)	(n=232)	(n=220)		name (n=26)	name (n=26)
HES2	HES2	PERM1		HES2	PADI1	ESPN		AGMAT	PLA2G2A
ABCA1	ABCB11	ABCA1		ABCB11	ABCA1	ABTB2		AC008397.2	ACKR3
ABCB11	ABTB2	ABCA12		AC007906.2	ABTB1	AC008397.2		AKR1D1	AR
ABTB1	AC007906.2	ABCB11		AC008012.1	AC004805.1	AC020909.1		ATF7-NPFF	CCDC153
AC004805.1	AC008012.1	ABCC1		AC068831.8	AC004832.3	AC104452.1		BAIAP2L2	DSEL
AC004832.3	AC008397.2	ABCC4		AC087632.2	AC010422.6	ACER2		CAMK4	FAM218A
AC007906.2	AC020909.1	ABHD2		AC087721.2	AC068580.4	ACTL8		CCNE2	GAGE12C
AC008012.1	AC068831.8	ABTB1		AC092329.3	AC073585.2	ADAM18		CD22	GAGE12D
AC010422.6	AC087632.2	AC004593.2		AC117378.1	AC104109.3	ADORA1		FOS	GAGE12E
AC068580.4	AC087721.2	AC006254.1		ACTA2	ACBD7	AJUBA		GOLGA7B	GAGE12F
AC068831.8	AC092329.3	AC008770.2		ADA2	ACOX2	AKAP7		H2BC11	GAGE12G
AC073585.2	AC104452.1	AC009070.1		ADAMTS7	ACPP	AKR1C2		H3C14	GAGE12H
AC087632.2	AC117378.1	AC010615.4		AF196969.1	ACYP1	AL117339.5		H3C15	GAGE12J
AC087721.2	ACER2	AC020907.6		AIFM2	ADAM12	AL589666.1		MYRIP	GAGE13
AC092329.3	ACTA2	AC020909.1		AKAP5	ADRA2A	ALDH1L2		NCAM2	GAGE2A
AC104109.3	ACTL8	AC026786.1		AL163636.3	AK5	ALOXE3		NRN1	HOXB13
AC117378.1	ADA2	AC068831.8		ANG	ANGPTL4	AMT		NRN1L	KLHL31
ACBD7	ADAM18	AC073283.3		ANK1	ANKRD6	ANKS1B		PAPPA2	NDN
ACOX2	ADAMTS7	AC073585.2		ANLN	ANXA2	ANXA1		PCDH1	NETO1
ACPP	ADORA1	AC074143.1		ANP32E	ANXA8	ARAP2		PMEL	PPFIA2
ACTA2	AF196969.1	AC084337.2		APLN	AP002495.1	ARHGAP33		POTEF	RGCC
ACYP1	AIFM2	AC087721.2		APOBEC3A	AREG	ARHGEF3		SGK1	S100A9
ADA2	AJUBA	AC098582.1		APOBEC3B	ARG2	ARMC2		SLC44A4	SELENBP1
ADAM12	AKAP5	AC117378.1		APOBEC3C	ARHGDIB	ARMCX4		STARD8	SLC15A2
ADAMTS7	AKAP7	AC235565.2		APOBEC3H	ARL6IP1	ASTN2		VIPR2	SYT4
ADRA2A	AKR1C2	ACACB		APOD	ARNTL2	ATP6V1FNB		ZNF233	ZBTB16
AF196969.1	AL117339.5	ACAD8		ARHGAP11A	AXL	BCAM
AIFM2	AL163636.3	ACKR3		ARHGAP11B	BAX	BEST1
AK5	AL589666.1	ACPP		ARHGAP19	C10orf95	BMX
AKAP5	ALDH1L2	ACSF2		ARHGAP4	C16orf74	C15orf48
AL163636.3	ALOXE3	ACSL3		ARHGEF39	C17orf67	C2CD4C
ANG	AMT	ACSM1		ARL4A	C3orf80	CACNG8
ANGPTL4	ANG	ACSS1		ARL6IP6	C4orf19	CAPG
ANK1	ANK1	ADA2		ASF1B	CALCRL	CBX2
ANKRD6	ANKS1B	ADAM22		ASNS	CARD10	CCDC183
ANLN	ANLN	ADAM7		ASPM	CARMIL2	CCDC7
ANP32E	ANP32E	ADAMTS1		ASRGL1	CAV1	CCL28
ANXA2	ANXA1	ADARB2		ATAD2	CAV2	CCN3
ANXA8	APLN	ADCY1		ATAD5	CCSAP	CCND3
AP002495.1	APOBEC3A	ADCY3		AUNIP	CDC14A	CELF6
APLN	APOBEC3B	ADCY7		AURKA	CDKN2B	CHRM3
APOBEC3A	APOBEC3C	ADGRB2		AURKB	CENPP	COCH
APOBEC3B	APOBEC3H	ADM		B3GLCT	CEP112	COL16A1
APOBEC3C	APOD	ADM5		BBC3	CEP57L1	COL4A5
APOBEC3H	ARAP2	ADORA1		BCL2	CES3	CSTA
APOD	ARHGAP11A	ADORA2B		BCL2L12	CFAP157	CYP26B1
AREG	ARHGAP11B	ADPRM		BEST4	CKAP2	CYP46A1
ARG2	ARHGAP19	ADRA2C		BIRC5	CNGA1	DBF4B
ARHGAP11A	ARHGAP33	AFF3		BLM	CNGB3	DDX39A
ARHGAP11B	ARHGAP4	AGR2		BLNK	CNTRL	DERL3
ARHGAP19	ARHGEF3	AGT		BMP6	COL4A6	DNAH1
ARHGAP4	ARHGEF39	AHNAK		BORA	COQ2	DNAH6
ARHGDIB	ARL4A	AIDA		BRCA1	CORO1A	DNMT3B
ARHGEF39	ARL6IP6	AJUBA		BRCA2	CTSV	DPF1
ARL4A	ARMC2	AK5		BRIP1	CUZD1	DRAM1
ARL6IP1	ARMCX4	AKAP12		BTG2	DAPK1	DYRK1B
ARL6IP6	ASF1B	AKR1D1		BUB1	DCST2	EFNB3
ARNTL2	ASNS	AL031777.2		BUB1B	DMPK	ELOVL4
ASF1B	ASPM	AL117339.5		BUB1B-PAK6	DNAH14	FAM229A
ASNS	ASRGL1	AL121899.2		C18orf54	DNAH7	FCMR
ASPM	ASTN2	AL133500.1		C19orf57	DPY19L1	FOXD1
ASRGL1	ATAD2	ALDH1A3		C1orf112	DQX1	FOXJ1
ATAD2	ATAD5	ALDH3B1		C1QTNF2	DUSP19	FSIP1
ATAD5	ATP6V1FNB	ALDH4A1		C21orf58	EDARADD	FUT4
AUNIP	AUNIP	ALOXE3		C4orf46	EDIL3	FXYD5
AURKA	AURKA	ALPK3		C5orf34	EFCAB10	FYB2
AURKB	AURKB	AMACR		C9orf40	ENPP3	GARS1
AXL	B3GLCT	AMDHD1		CAMK2N2	EPB41L2	GAS2
B3GLCT	BBC3	AMIGO2		CARHSP1	EREG	GDPD5
BAX	BCAM	ANGPT2		CARNS1	ETS1	GPR87
BBC3	BCL2	ANK1		CBR3	FA2H	H2AC11
BCL2	BCL2L12	ANKAR		CCDC15	FABP6	HAT1
BCL2L12	BEST1	ANKH		CCDC150	FAM110B	HAUS5
BEST4	BEST4	ANKRD36		CCDC163	FAM209B	HAUS7
BIRC5	BIRC5	ANKRD36B		CCDC18	FANCD2OS	HPSE
BLM	BLM	ANKRD36C		CCDC189	FCGBP	HSPA2
BLNK	BLNK	ANKRD37		CCDC60	FCHSD1	IMPA2
BMP6	BMP6	ANKRD62		CCNA2	FLT4	JDP2
BORA	BMX	ANLN		CCNB1	FMO4	KATNAL2
BRCA1	BORA	ANO7		CCNB2	FOXD4L5	KAZALD1
BRCA2	BRCA1	ANO9		CCNE2	FRMD5	KCNH2
BRIP1	BRCA2	ANTXR1		CCNF	FZD1	KCNH8
BTG2	BRIP1	ANXA1		CCNG1	GALC	KHK
BUB1	BTG2	ANXA9		CCNO	GALM	KIAA1211L
BUB1B	BUB1	AP003419.1		CDC20	GARNL3	KIAA1324
BUB1B-PAK6	BUB1B	AP2S1		CDC25A	GIPR	KIF26A
C10orf95	BUB1B-PAK6	APCDD1		CDC25B	GK	KIFC3
C16orf74	C15orf48	APOBEC3A		CDC25C	GLIPR1L2	KLHL24
C17orf67	C18orf54	APOBEC3B		CDC45	GPR37	LAT2
C18orf54	C19orf57	APOL3		CDC6	GPRC5A	LDLR
C19orf57	C1orf112	APOL6		CDC7	GRAMD2A	LDLRAD1
C1orf112	C1QTNF2	APP		CDCA2	GSN	LEF1
C1QTNF2	C21orf58	APPBP2		CDCA3	GSTCD	LIG1
C21orf58	C2CD4C	ARHGAP11A		CDCA4	GUCY1B1	LMNB2
C3orf80	C4orf46	ARHGAP11B		CDCA5	H2AC18	LSMEM1
C4orf19	C5orf34	ARHGAP19-SLIT1		CDCA7	H2AC19	LTBP2
C4orf46	C9orf40	ARHGAP20		CDCA7L	H2BC18	LUM
C5orf34	CACNG8	ARHGAP29		CDCA8	H2BC21	MAP1A
C9orf40	CAMK2N2	ARHGEF39		CDK1	HMGB3	MARCHF1
CALCRL	CAPG	ARID5B		CDK2	HOXB9	MCMBP
CAMK2N2	CARHSP1	ARMC12		CDKN1A	HPCAL4	MESP2
CARD10	CARNS1	ARMC4		CDKN2C	HSD17B14	MET
CARHSP1	CBR3	ARSJ		CDKN2D	HSD17B6	METTL21A
CARMIL2	CBX2	ASAP2		CDKN3	HSPA1A	MGME1
CARNS1	CCDC15	ASF1B		CDR2	HTR5A	MID1
CAV1	CCDC150	ASPM		CDT1	IDUA	MT1F
CAV2	CCDC163	ASRGL1		CEACAM1	IER3	MT2A
CBR3	CCDC18	ASZ1		CEL	IFITM10	MTHFD1L
CCDC15	CCDC183	ATAD5		CENPA	IKBIP	MYO19
CCDC150	CCDC189	ATG16L2		CENPE	ITGA11	NASP
CCDC163	CCDC60	ATL1		CENPF	ITPKA	NCAPH2
CCDC18	CCDC7	ATP10D		CENPH	ITPRIP	NIPSNAP3B
CCDC189	CCL28	ATP11A		CENPI	JAG1	NOXRED1
CCDC60	CCN3	ATP1B1		CENPJ	KBTBD2	NR3C1
CCNA2	CCNA2	ATP2C2		CENPK	KIAA0040	NUP35
CCNB1	CCNB1	ATP6V1FNB		CENPL	KRT7	NUP85
CCNB2	CCNB2	ATP8B3		CENPM	LAMA1	ODF3B
CCNE2	CCND3	ATRNL1		CENPO	LAT	ORAI3
CCNF	CCNE2	AUNIP		CENPQ	LGI3	OSBPL6
CCNG1	CCNF	AURKB		CENPU	LHX2	OXTR
CCNO	CCNG1	AZGP1		CENPW	LHX6	PAK6
CCSAP	CCNO	B2M		CEP128	LIF	PAQR6
CDC14A	CDC20	B3GALT4		CEP135	LIMK2	PBX4
CDC20	CDC25A	BAIAP2		CEP152	LINC00514	PBXIP1
CDC25A	CDC25B	BAMBI		CEP55	LMO3	PCDH11Y
CDC25B	CDC25C	BARD1		CEP78	LNP1	PCDH9
CDC25C	CDC45	BARX2		CHAC1	LOX	PCDHB15
CDC45	CDC6	BCAP29		CHAC2	MAB21L4	PCK2
CDC6	CDC7	BCAT1		CHAF1A	MAF	PEAK1
CDC7	CDCA2	BCHE		CHAF1B	MAJIN	PGM5
CDCA2	CDCA3	BCL11B		CHEK1	MAML2	PLA2G4D
CDCA3	CDCA4	BCL2		CHEK2	MAP2K6	PLAUR
CDCA4	CDCA5	BCL2L1		CHRNA5	MAP3K12	PLCH1
CDCA5	CDCA7	BEND4		CIP2A	MATN3	PLEKHG1
CDCA7	CDCA7L	BEND6		CIT	MCUB	PLSCR1
CDCA7L	CDCA8	BEST1		CKAP2L	MDFIC	PMAIP1
CDCA8	CDK1	BEST3		CKLF	MED30	PPAN-P2RY11
CDK1	CDK2	BEST4		CKLF-CMTM1	MFSD14C	PPP4R4
CDK2	CDKN1A	BFSP1		CKS1B	MT1E	PRADC1
CDKN1A	CDKN2C	BIRC5		CKS2	MTBP	RAB34
CDKN2B	CDKN2D	BLM		CLSPN	MTFP1	RAD51B
CDKN2C	CDKN3	BLNK		CMPK2	MVP	RASL11B
CDKN2D	CDR2	BMP1		CNTNAP2	MYO15B	RCC1
CDKN3	CDT1	BMPR1A		COL17A1	MYOD1	REEP1
CDR2	CEACAM1	BMPR1B		CRYBG1	NOD1	RFPL2
CDT1	CEL	BMX		CYSRT1	NT5C1B-RDH14	RGS3
CEACAM1	CELF6	BORA		DBF4	OSGIN1	RHNO1
CEL	CENPA	BRCA1		DCK	P2RY2	RNF182
CENPA	CENPE	BRCA2		DCLRE1B	PAQR8	RNF26
CENPE	CENPF	BRDT		DDB2	PCOLCE2	RPA2
CENPF	CENPH	BRIP1		DDIAS	PDE3B	RTL5
CENPH	CENPI	BTG2		DEK	PDIA2	RUNDC3B
CENPI	CENPJ	BUB1		DEPDC1	PDZK1IP1	SAMD5
CENPJ	CENPK	BUB1B		DEPDC1B	PEG10	SEMA6D
CENPK	CENPL	C14orf132		DHFR	PHF19	SFN
CENPL	CENPM	C15orf65		DHRS2	PHTF2	SIVA1
CENPM	CENPO	C16orf74		DIAPH3	PI4K2B	SLC16A6
CENPO	CENPQ	C18orf54		DIO3	PIDD1	SLC25A34
CENPP	CENPU	C19orf57		DIPK2A	PIFO	SLC2A13
CENPQ	CENPW	C1orf112		DLGAP5	PITPNM1	SLC6A9
CENPU	CEP128	C1orf116		DMBX1	PLA2G7	SLFN13
CENPW	CEP135	C1orf21		DNA2	PLAU	SMARCA1
CEP112	CEP152	C1QTNF2		DNAJC9	PLCL2	SPATA33
CEP128	CEP55	C1QTNF3-AMACR		DNM3	PLD1	SPHK1
CEP135	CEP78	C1QTNF6		DNMT1	PNLIPRP3	SPINK8
CEP152	CHAC1	C1R		DONSON	PNMA2	SPRED3
CEP55	CHAC2	C21orf58		DPYSL3	POTEE	STC2
CEP57L1	CHAF1A	C2orf72		DSCC1	POTEF	STRC
CEP78	CHAF1B	C2orf76		DSN1	POTEI	TAF5
CES3	CHEK1	C4orf46		DTL	PRODH	TAS2R14
CFAP157	CHEK2	C5		DTYMK	PRRG4	TBC1D3C
CHAC1	CHRM3	C5orf34		DUT	PRSS1	TCHH
CHAC2	CHRNA5	C5orf46		E2F1	PTN	TELO2
CHAF1A	CIP2A	C6orf52		E2F2	QRFP	TEX19
CHAF1B	CIT	C9orf152		E2F7	RAD21	TGFB2
CHEK1	CKAP2L	CA12		E2F8	RALYL	TIGD3
CHEK2	CKLF	CA13		EBP	RASL10B	TLCD3B
CHRNA5	CKLF-CMTM1	CA2		ECT2	RDH12	TM4SF19-TCTEX1D2
CIP2A	CKS1B	CACHD1		EDN2	RIBC1	TMEM116
CIT	CKS2	CACNA2D2		EGLN3	RTTN	TMEM154
CKAP2	CLSPN	CACNB2		EME1	S100A6	TMEM40
CKAP2L	CMPK2	CADM1		EMP2	SCART1	TMEM97
CKLF	CNTNAP2	CADM2		EPS8	SCNN1G	TMOD1
CKLF-CMTM1	COCH	CADPS2		ERCC6L	SIRPA	TNFRSF11A
CKS1B	COL16A1	CALCRL		ERI1	SLC12A4	TNFRSF13C
CKS2	COL17A1	CALD1		ESCO2	SLC16A3	TNFRSF1B
CLSPN	COL4A5	CAMK1D		ESPL1	SLC1A3	TOE1
CMPK2	CRYBG1	CAMK2B		EVA1B	SLC25A48	TSPYL2
CNGA1	CSTA	CAMK2D		EXO1	SLC30A3	TTF2
CNGB3	CYP26B1	CAMK2N1		EXOSC8	SLC35G1	TUBB2B
CNTNAP2	CYP46A1	CAMKK2		EZH2	SLC4A8	UBR7
CNTRL	CYSRT1	CAP2		FAAP24	SOWAHA	UCP2
COL17A1	DBF4	CAPZB		FADS1	SP5	UGT1A1
COL4A6	DBF4B	CARMIL1		FAM111B	SPTBN1	UGT1A10
COQ2	DCK	CARNS1		FAM183A	SRGAP2	UGT1A3
CORO1A	DCLRE1B	CBLL1		FAM222A	SRGAP2B	UGT1A4
CRYBG1	DDB2	CBLN2		FAM72A	SRRM3	UGT1A5
CTSV	DDIAS	CBR3		FAM72B	ST6GAL1	UGT1A6
CUZD1	DDX39A	CBX2		FAM72C	STARD13	UGT1A7
CYSRT1	DEK	CCDC141		FAM72D	STK17B	UGT1A8
DAPK1	DEPDC1	CCDC148		FAM83D	SYDE1	UGT1A9
DBF4	DEPDC1B	CCDC150		FANCA	SYN2	UNC13A
DCK	DERL3	CCDC160		FANCB	SYT13	UNG
DCLRE1B	DHFR	CCDC18		FANCC	TCAF2	VGF
DCST2	DHRS2	CCDC74A		FANCD2	TEC	WRAP53
DDB2	DIAPH3	CCDC80		FANCG	TEX48	XRCC1
DDIAS	DIO3	CCN3		FANCI	TGM2	XRCC4
DEK	DIPK2A	CCNA2		FANCM	THAP10	YJEFN3
DEPDC1	DLGAP5	CCNB1		FAS	THSD4	YPEL2
DEPDC1B	DMBX1	CCNB2		FAXDC2	TLL2	ZBED6CL
DHFR	DNA2	CCNE2		FBXO5	TMC7	ZBED9
DHRS2	DNAH1	CCNF		FDXR	TMEM145	ZBTB8B
DIAPH3	DNAH6	CCNO		FEN1	TMEM249	ZNF296
DIO3	DNAJC9	CD68		FFAR2	TMEM45A	ZNF385B
DIPK2A	DNM3	CDC20		FGF12	TMEM61	ZNF488
DLGAP5	DNMT1	CDC25B		FIGNL1	TMSB15A	ZNF556
DMBX1	DNMT3B	CDC25C		FMNL3	TNFSF15	ZNF620
DMPK	DONSON	CDC42EP3		FOXM1	TNS3	ZNF626
DNA2	DPF1	CDC45		FRMPD2	TPRG1	ZNF66
DNAH14	DPYSL3	CDCA2		FUT3	TRIM49D1	ZNF681
DNAH7	DRAM1	CDCA3		FZD4	TRIM49D2
DNAJC9	DSCC1	CDCA4		G2E3	TTC21A
DNM3	DSN1	CDCA5		GADD45A	UACA
DNMT1	DTL	CDCA7		GAS2L3	WNT5A
DONSON	DTYMK	CDCA7L		GCNT1	YPEL3
DPY19L1	DUT	CDCA8		GDF15	ZNF100
DPYSL3	DYRK1B	CDH15		GEN1	ZNF219
DQX1	E2F1	CDH26		GGH	ZNF337
DSCC1	E2F2	CDH3		GGT2	ZNF713
DSN1	E2F7	CDHR1		GINS1	ZNF730
DTL	E2F8	CDK1		GINS2	ZNF860
DTYMK	EBP	CDK6		GINS3	ZPLD1
DUSP19	ECT2	CDKN1C		GINS4
DUT	EDN2	CDKN2B		GJC1
E2F1	EFNB3	CDKN2C		GMNN
E2F2	EGLN3	CDON		GNB4
E2F7	ELOVL4	CDT1		GPR137C
E2F8	EME1	CDYL2		GPR19
EBP	EMP2	CEL		GPRIN1
ECT2	EPS8	CENPA		GPSM2
EDARADD	ERCC6L	CENPE		GPX8
EDIL3	ERI1	CENPF		GTSE1
EDN2	ESCO2	CENPK		H2AX
EFCAB10	ESPL1	CENPL		H2AZ1
EGLN3	ESPN	CENPN		H2BC11
EME1	EVA1B	CENPO		H3C14
EMP2	EXO1	CENPP		H3C15
ENPP3	EXOSC8	CENPU		H4C3
EPB41L2	EZH2	CEP128		H4C5
EPS8	FAAP24	CEP135		HASPIN
ERCC6L	FADS1	CEP152		HAUS1
EREG	FAM111B	CEP78		HAUS8
ERI1	FAM183A	CERK		HELLS
ESCO2	FAM222A	CERS1		HHAT
ESPL1	FAM229A	CHAF1A		HIRIP3
ETS1	FAM72A	CHEK2		HJURP
EVA1B	FAM72B	CHN1		HMGB2
EXO1	FAM72C	CHN2		HMMR
EXOSC8	FAM72D	CHRFAM7A		HROB
EZH2	FAM83D	CHRNA2		IGFLR1
FA2H	FANCA	CHRNA7		IL17RB
FAAP24	FANCB	CHST2		INCENP
FABP6	FANCC	CIP2A		INSIG1
FADS1	FANCD2	CIT		IQCN
FAM110B	FANCG	CITED1		IQGAP3
FAM111B	FANCI	CKAP2L		ITPR3
FAM183A	FANCM	CKS2		KANK2
FAM209B	FAS	CLMP		KANK3
FAM222A	FAXDC2	CLSPN		KCNK5
FAM72A	FBXO5	CLYBL		KCNS3
FAM72B	FCMR	CMPK2		KCNU1
FAM72C	FDXR	CNTLN		KIF11
FAM72D	FEN1	CNTNAP3		KIF14
FAM83D	FFAR2	CNTNAP3B		KIF15
FANCA	FGF12	COL13A1		KIF18A
FANCB	FIGNL1	COL16A1		KIF18B
FANCC	FMNL3	COL27A1		KIF20A
FANCD2	FOXD1	COL5A2		KIF20B
FANCD2OS	FOXJ1	COL9A2		KIF23
FANCG	FOXM1	COLCA2		KIF24
FANCI	FRMPD2	COLEC12		KIF2C
FANCM	FSIP1	COPG1		KIF4A
FAS	FUT3	CORO1B		KIF4B
FAXDC2	FUT4	CPEB3		KIFC1
FBXO5	FXYD5	CRACR2A		KNL1
FCGBP	FYB2	CREB3L4		KNSTRN
FCHSD1	FZD4	CRIP2		KNTC1
FDXR	G2E3	CRISP3		KPNA2
FEN1	GADD45A	CRISPLD2		LBR
FFAR2	GARS1	CRYBG2		LGI2
FGF12	GAS2	CSF1		LIN54
FIGNL1	GAS2L3	CSGALNACT1		LIN9
FLT4	GCNT1	CSPG5		LMNB1
FMNL3	GDF15	CSRP2		LRR1
FMO4	GDPD5	CTNNA2		LRRC8C
FOXD4L5	GEN1	CTTNBP2		LRRCC1
FOXM1	GGH	CUZD1		LTF
FRMD5	GGT2	CWH43		LYPD6
FRMPD2	GINS1	CXCL12		MAD2L1
FUT3	GINS2	CXCR4		MALL
FZD1	GINS3	CYB5R2		MAP3K20
FZD4	GINS4	CYP26A1		MAP6D1
G2E3	GJC1	CYP2U1		MASTL
GADD45A	GMNN	CYP39A1		MBOAT1
GALC	GNB4	DAPK1		MCM10
GALM	GPR137C	DAPK2		MCM2
GARNL3	GPR19	DAW1		MCM3
GAS2L3	GPR87	DBI		MCM4
GCNT1	GPRIN1	DDB2		MCM5
GDF15	GPSM2	DDC		MCM6
GEN1	GPX8	DDX11		MCM7
GGH	GTSE1	DEPDC1B		MCM8
GGT2	H2AC11	DEPTOR		MDC1
GINS1	H2AX	DEUP1		MDM2
GINS2	H2AZ1	DGKA		MELK
GINS3	H2BC11	DGKH		MIS18A
GINS4	H3C14	DHCR24		MIS18BP1
GIPR	H3C15	DIAPH3		MKI67
GJC1	H4C3	DIO1		MMS22L
GK	H4C5	DIO3		MND1
GLIPR1L2	HASPIN	DIPK2A		MNS1
GMNN	HAT1	DLGAP5		MSH2
GNB4	HAUS1	DLX2		MSH6
GPR137C	HAUS5	DMBX1		MST1
GPR19	HAUS7	DMXL2		MTFR2
GPR37	HAUS8	DNA2		MTHFD2
GPRC5A	HELLS	DNAH8		MXD3
GPRIN1	HHAT	DNAJB9		MYB
GPSM2	HIRIP3	DNAJC6		MYBL1
GPX8	HJURP	DNM1L		MYBL2
GRAMD2A	HMGB2	DNM3		NAV2
GSN	HMMR	DNMT3B		NCAPD2
GSTCD	HPSE	DOCK10		NCAPD3
GTSE1	HROB	DOK1		NCAPG
GUCY1B1	HSPA2	DPYSL2		NCAPG2
H2AC18	IGFLR1	DPYSL3		NCAPH
H2AC19	IL17RB	DPYSL5		NDC1
H2AX	IMPA2	DSC1		NDC80
H2AZ1	INCENP	DSCC1		NDE1
H2BC11	INSIG1	DSN1		NEIL3
H2BC18	IQCN	DTL		NEK2
H2BC21	IQGAP3	DUS4L-BCAP29		NEMP1
H3C14	ITPR3	DUSP10		NEMP2
H3C15	JDP2	DZIP1L		NEURL1B
H4C3	KANK2	E2F2		NIBAN1
H4C5	KANK3	E2F7		NMU
HASPIN	KATNAL2	E2F8		NPTX2
HAUS1	KAZALD1	EAF2		NRGN
HAUS8	KCNH2	EDEM3		NRM
HELLS	KCNH8	EDN2		NSD2
HHAT	KCNK5	EFCAB11		NSG1
HIRIP3	KCNS3	EFCAB12		NUF2
HJURP	KCNU1	EFCC1		NUP155
HMGB2	KHK	EFHC2		NUP62CL
HMGB3	KIAA1211L	EFNB3		NUSAP1
HMMR	KIAA1324	EFR3B		NWD1
HOXB9	KIF11	EIF4E3		OAS3
HPCAL4	KIF14	ELK4		OIP5
HROB	KIF15	ELL2		OR2B6
HSD17B14	KIF18A	ELOVL2		ORC1
HSD17B6	KIF18B	ELOVL5		ORC6
HSPA1A	KIF20A	ELOVL7		OSBPL10
HTR5A	KIF20B	EMCN		PAG1
IDUA	KIF23	EME1		PAQR4
IER3	KIF24	EML2		PARP2
IFITM10	KIF26A	EML5		PARPBP
IGFLR1	KIF2C	EMP1		PBK
IKBIP	KIF4A	ENC1		PBX3
IL17RB	KIF4B	ENDOD1		PCDH11X
INCENP	KIFC1	ENKUR		PCLAF
INSIG1	KIFC3	ENO2		PCNA
IQCN	KLHL24	ENPP3		PHGDH
IQGAP3	KNL1	EPHA3		PHLDA3
ITGA11	KNSTRN	EPHB2		PIF1
ITPKA	KNTC1	EPHX4		PIK3IP1
ITPR3	KPNA2	EPS8		PIM1
ITPRIP	LAT2	EPS8L1		PIMREG
JAG1	LBR	EPSTI1		PIWIL2
KANK2	LDLR	ERAP2		PKMYT1
KANK3	LDLRAD1	ERBIN		PLA2G5
KBTBD2	LEF1	ERFE		PLK1
KCNK5	LGI2	ERICH5		PLK3
KCNS3	LIG1	ERLEC1		PLK4
KCNU1	LIN54	ERN1		PLOD2
KIAA0040	LIN9	ERRFI1		POC1A
KIF11	LMNB1	ESCO2		POLA1
KIF14	LMNB2	ESPL1		POLA2
KIF15	LRR1	ETS1		POLD1
KIF18A	LRRC8C	EVA1C		POLD3
KIF18B	LRRCC1	EXO1		POLE2
KIF20A	LSMEM1	EXPH5		POLQ
KIF20B	LTBP2	F13A1		PRC1
KIF23	LTF	F2RL1		PRDM1
KIF24	LUM	F3		PRIM1
KIF2C	LYPD6	F5		PRIM2
KIF4A	MAD2L1	FAM102B		PRIMA1
KIF4B	MALL	FAM107A		PROCR
KIFC1	MAP1A	FAM110B		PRR11
KNL1	MAP3K20	FAM131B		PSAT1
KNSTRN	MAP6D1	FAM131C		PSIP1
KNTC1	MARCHF1	FAM149A		PSMC3IP
KPNA2	MASTL	FAM167A		PSRC1
KRT7	MBOAT1	FAM183A		PSTPIP2
LAMA1	MCM10	FAM184A		PTTG1
LAT	MCM2	FAM189A1		RACGAP1
LBR	MCM3	FAM189A2		RAD18
LGI2	MCM4	FAM214B		RAD51
LGI3	MCM5	FAM49A		RAD51AP1
LHX2	MCM6	FAM72A		RAD54B
LHX6	MCM7	FAM72B		RAD54L
LIF	MCM8	FAM72C		RAD9B
LIMK2	MCMBP	FAM72D		RADIL
LIN54	MDC1	FAM81A		RBBP8
LIN9	MDM2	FAM83D		RBL1
LINC00514	MELK	FAM95C		RCAN2
LMNB1	MESP2	FANCA		RDM1
LMO3	MET	FANCB		RECQL4
LNP1	METTL21A	FANCD2		REEP4
LOX	MGME1	FANCD2OS		RELL1
LRR1	MID1	FANCG		RELT
LRRC8C	MIS18A	FANCI		REXO5
LRRCC1	MIS18BP1	FAS		RFC2
LTF	MKI67	FASN		RFC3
LYPD6	MMS22L	FBLN1		RFC4
MAB21L4	MND1	FBXL8		RFC5
MAD2L1	MNS1	FBXO38		RFWD3
MAF	MSH2	FBXO5		RHEBL1
MAJIN	MSH6	FCMR		RINL
MALL	MST1	FDFT1		RMI2
MAML2	MT1F	FEN1		RNASE4
MAP2K6	MT2A	FEV		RNASEH2A
MAP3K12	MTFR2	FFAR2		RPP25
MAP3K20	MTHFD1L	FGD4		RPRML
MAP6D1	MTHFD2	FGL1		RPS27L
MASTL	MXD3	FHL2		RRM1
MATN3	MYB	FHOD3		RRM2
MBOAT1	MYBL1	FIGNL1		RRM2B
MCM10	MYBL2	FKBP1B		RTKN2
MCM2	MYO19	FKBP5		SAP25
MCM3	NASP	FLT4		SAP30
MCM4	NAV2	FMNL3		SAPCD2
MCM5	NCAPD2	FN1		SASS6
MCM6	NCAPD3	FOSL2		SCARA3
MCM7	NCAPG	FOXD2		SCLT1
MCM8	NCAPG2	FOXD4		SEC31B
MCUB	NCAPH	FOXD4L1		SERPINB5
MDC1	NCAPH2	FOXD4L3		SERTAD4
MDFIC	NDC1	FOXD4L5		SESN1
MDM2	NDC80	FOXD4L6		SESN2
MED30	NDE1	FOXG1		SFR1
MELK	NEIL3	FOXJ1		SGO1
MFSD14C	NEK2	FOXL2NB		SGO2
MIS18A	NEMP1	FOXM1		SHC2
MIS18BP1	NEMP2	FRAS1		SHCBP1
MKI67	NEURL1B	FRMD3		SKA1
MMS22L	NIBAN1	FRMD4A		SKA2
MND1	NIPSNAP3B	FRMD5		SKA3
MNS1	NMU	FRMPD2		SKP2
MSH2	NOXRED1	FUS		SLBP
MSH6	NPTX2	FXYD3		SLC16A10
MST1	NR3C1	FYN		SLC1A4
MT1E	NRGN	FZD5		SLC1A5
MTBP	NRM	GAD1		SLC25A19
MTFP1	NSD2	GADD45G		SLC29A1
MTFR2	NSG1	GALNT6		SLC7A11
MTHFD2	NUF2	GAS2		SLC7A5
MVP	NUP155	GAS2L3		SLF1
MXD3	NUP35	GAS6		SMC2
MYB	NUP62CL	GASK1A		SMC4
MYBL1	NUP85	GASK1B		SMIM10L2A
MYBL2	NUSAP1	GATM		SPAG5
MYO15B	NWD1	GCNA		SPATA18
MYOD1	OAS3	GCNT2		SPC24
NAV2	ODF3B	GEN1		SPC25
NCAPD2	OIP5	GFM1		SPDL1
NCAPD3	OR2B6	GFPT2		SPIN4
NCAPG	ORAI3	GINS1		SRGAP3
NCAPG2	ORC1	GINS4		SSX4
NCAPH	ORC6	GJC1		SSX4B
NDC1	OSBPL10	GLCE		STAG1
NDC80	OSBPL6	GLDC		STAT6
NDE1	OXTR	GLUD1		STC1
NEIL3	PAG1	GLUD2		STIL
NEK2	PAK6	GLYATL1		STMN1
NEMP1	PAQR4	GNAL		STOX1
NEMP2	PAQR6	GNAQ		STRIP2
NEURL1B	PARP2	GNB1L		SULF2
NIBAN1	PARPBP	GNE		SUV39H1
NMU	PBK	GNMT		SUV39H2
NOD1	PBX3	GOLGA2		SYCE2
NPTX2	PBX4	GOLGA6L10		TACC3
NRGN	PBXIP1	GOLGA6L4		TAGLN
NRM	PCDH11X	GOLGA6L9		TCF19
NSD2	PCDH11Y	GPR143		TCF4
NSG1	PCDH9	GPR19		TCOF1
NT5C1B-RDH14	PCDHB15	GPSM2		TEDC2
NUF2	PCK2	GRAMD2A		TERT
NUP155	PCLAF	GRB10		TEX30
NUP62CL	PCNA	GREB1		TICRR
NUSAP1	PEAK1	GRIK1		TIFA
NWD1	PGM5	GSTA1		TIGAR
OAS3	PHGDH	GSTA2		TIMELESS
OIP5	PHLDA3	GTF2E2		TK1
OR2B6	PIF1	GTSE1		TLNRD1
ORC1	PIK3IP1	H1-0		TM4SF1
ORC6	PIM1	H2AX		TMEM106C
OSBPL10	PIMREG	H2BC21		TMEM107
OSGIN1	PIWIL2	H2BC5		TMEM179
P2RY2	PKMYT1	H3C4		TMEM253
PADI1	PLA2G4D	H4C3		TMEM88
PAG1	PLA2G5	HAL		TMPO
PAQR4	PLAUR	HAP1		TNFAIP8L1
PAQR8	PLCH1	HAS3		TNFRSF10D
PARP2	PLEKHG1	HAUS8		TONSL
PARPBP	PLK1	HBP1		TOP2A
PBK	PLK3	HEBP2		TOPBP1
PBX3	PLK4	HEG1		TP53I3
PCDH11X	PLOD2	HELLS		TP53INP1
PCLAF	PLSCR1	HERC3		TPX2
PCNA	PMAIP1	HERC5		TRAF5
PCOLCE2	POC1A	HES2		TRAIP
PDE3B	POLA1	HES7		TRIM22
PDIA2	POLA2	HGD		TRIM49
PDZK1IP1	POLD1	HHIPL2		TRIM49B
PEG10	POLD3	HID1		TRIM49C
PHF19	POLE2	HIGD2B		TRIP10
PHGDH	POLQ	HIPK2		TRIP13
PHLDA3	PPAN-P2RY11	HIVEP3		TROAP
PHTF2	PPP4R4	HJURP		TSPAN8
PI4K2B	PRADC1	HLA-DMA		TTK
PIDD1	PRC1	HLA-DRA		TUBA1A
PIF1	PRDM1	HLX		TUBA1B
PIFO	PRIM1	HMGB2		TUBA1C
PIK3IP1	PRIM2	HMGCS1		TUBA4A
PIM1	PRIMA1	HMGXB3		TUBB
PIMREG	PROCR	HMMR		TUBB4B
PITPNM1	PRR11	HOXA1		TUBG1
PIWIL2	PSAT1	HOXB7		TYMS
PKMYT1	PSIP1	HOXC4		UBASH3B
PLA2G5	PSMC3IP	HOXC5		UBE2C
PLA2G7	PSRC1	HOXC8		UBE2S
PLAU	PSTPIP2	HOXD8		UBE2T
PLCL2	PTTG1	HPGD		UGT2B11
PLD1	RAB34	HPSE		UGT2B28
PLK1	RACGAP1	HRCT1		UGT8
PLK3	RAD18	HRK		UHRF1
PLK4	RAD51	HROB		USP1
PLOD2	RAD51AP1	HS6ST2		VRK1
PNLIPRP3	RAD51B	HSD17B11		VWA2
PNMA2	RAD54B	HSD17B14		WDHD1
POC1A	RAD54L	HSD17B6		WDR34
POLA1	RAD9B	HSPA2		WDR62
POLA2	RADIL	HSPA4L		WDR76
POLD1	RASL11B	HSPG2		WEE1
POLD3	RBBP8	ID1		XG
POLE2	RBL1	ID3		XRCC2
POLQ	RCAN2	IER5		XRCC3
POTEE	RCC1	IFIT1		YWHAH
POTEF	RDM1	IGF1R		ZFP2
POTEI	RECQL4	IGF2BP2		ZGRF1
PRC1	REEP1	IGFBP3		ZMAT3
PRDM1	REEP4	IGFBPL1		ZMYND10
PRIM1	RELL1	IGIP		ZNF257
PRIM2	RELT	IGSF3		ZNF367
PRIMA1	REXO5	IKZF2		ZNF492
PROCR	RFC2	IL12A		ZNF519
PRODH	RFC3	IL15		ZNF530
PRR11	RFC4	IL17RB		ZNF670-ZNF695
PRRG4	RFC5	IL17RD		ZNF695
PRSS1	RFPL2	IL1RN		ZNF718
PSAT1	RFWD3	IL27RA		ZNF724
PSIP1	RGS3	IL4R		ZNF726
PSMC3IP	RHEBL1	INHBB		ZNF85
PSRC1	RHNO1	INKA2		ZNF93
PSTPIP2	RINL	INPP4B		ZWILCH
PTN	RMI2	INPP5J		ZWINT
PTTG1	RNASE4	IQGAP2
QRFP	RNASEH2A	IQUB
RACGAP1	RNF182	IRF1
RAD18	RNF26	IRS2
RAD21	RPA2	IRX3
RAD51	RPP25	IRX5
RAD51AP1	RPRML	ISG20
RAD54B	RPS27L	ISM2
RAD54L	RRM1	ITGA1
RAD9B	RRM2	ITGA2
RADIL	RRM2B	ITGA2B
RALYL	RTKN2	ITGB2
RASL10B	RTL5	ITIH4
RBBP8	RUNDC3B	ITPRIPL2
RBL1	SAMD5	IZUMO4
RCAN2	SAP25	JAG1
RDH12	SAP30	JAKMIP1
RDM1	SAPCD2	JAM3
RECQL4	SASS6	JDP2
REEP4	SCARA3	KANK1
RELL1	SCLT1	KANK2
RELT	SEC31B	KATNAL2
REXO5	SEMA6D	KCND2
RFC2	SERPINB5	KCNG1
RFC3	SERTAD4	KCNG3
RFC4	SESN1	KCNMA1
RFC5	SESN2	KCNN2
RFWD3	SFN	KCNQ1
RHEBL1	SFR1	KCNS3
RIBC1	SGO1	KCNU1
RINL	SGO2	KDM7A
RMI2	SHC2	KHDRBS3
RNASE4	SHCBP1	KIAA0319
RNASEH2A	SIVA1	KIAA0513
RPP25	SKA1	KIAA1324
RPRML	SKA2	KIAA1841
RPS27L	SKA3	KIF11
RRM1	SKP2	KIF14
RRM2	SLBP	KIF15
RRM2B	SLC16A10	KIF18B
RTKN2	SLC16A6	KIF20A
RTTN	SLC1A4	KIF20B
S100A6	SLC1A5	KIF23
SAP25	SLC25A19	KIF24
SAP30	SLC25A34	KIF2C
SAPCD2	SLC29A1	KIF4B
SASS6	SLC2A13	KIFC1
SCARA3	SLC6A9	KIRREL1
SCART1	SLC7A11	KITLG
SCLT1	SLC7A5	KLB
SCNN1G	SLF1	KLF12
SEC31B	SLFN13	KLF15
SERPINB5	SMARCA1	KLF4
SERTAD4	SMC2	KLF5
SESN1	SMC4	KLHL1
SESN2	SMIM10L2A	KLHL29
SFR1	SPAG5	KLHL3
SGO1	SPATA18	KLRG1
SGO2	SPATA33	KLRG2
SHC2	SPC24	KNL1
SHCBP1	SPC25	KNTC1
SIRPA	SPDL1	KRT18
SKA1	SPHK1	KRT8
SKA2	SPIN4	KRT80
SKA3	SPINK8	LAMA1
SKP2	SPRED3	LAMB1
SLBP	SRGAP3	LAT
SLC12A4	SSX4	LAT2
SLC16A10	SSX4B	LBR
SLC16A3	STAG1	LCN2
SLC1A3	STAT6	LCP1
SLC1A4	STC1	LDHD
SLC1A5	STC2	LDLRAD1
SLC25A19	STIL	LDLRAD3
SLC25A48	STMN1	LEF1
SLC29A1	STOX1	LENG9
SLC30A3	STRC	LGALS8
SLC35G1	STRIP2	LGI2
SLC4A8	SULF2	LIF
SLC7A11	SUV39H1	LIFR
SLC7A5	SUV39H2	LIN7B
SLF1	SYCE2	LIN9
SMC2	TACC3	LINC00514
SMC4	TAF5	LMO3
SMIM10L2A	TAGLN	LONRF1
SOWAHA	TAS2R14	LOX
SP5	TBC1D3C	LOXL2
SPAG5	TCF19	LOXL3
SPATA18	TCF4	LPAR3
SPC24	TCHH	LRATD1
SPC25	TCOF1	LRCH1
SPDL1	TEDC2	LRIG1
SPIN4	TELO2	LRIG3
SPTBN1	TERT	LRP1
SRGAP2	TEX19	LRP4
SRGAP2B	TEX30	LRRC31
SRGAP3	TGFB2	LRRC4C
SRRM3	TICRR	LRRC8C
SSX4	TIFA	LRRCC1
SSX4B	TIGAR	LRRFIP2
ST6GAL1	TIGD3	LRRN1
STAG1	TIMELESS	LRRTM3
STARD13	TK1	LSM11
STAT6	TLCD3B	LTBP1
STC1	TLNRD1	LTF
STIL	TM4SF1	LUM
STK17B	TM4SF19-TCTEX1D2	LY75-CD302
STMN1	TMEM106C	MAB21L3
STOX1	TMEM107	MAD2L1
STRIP2	TMEM116	MAF
SULF2	TMEM154	MAFF
SUV39H1	TMEM179	MAK
SUV39H2	TMEM253	MALL
SYCE2	TMEM40	MAN1C1
SYDE1	TMEM88	MANEA
SYN2	TMEM97	MAOA
SYT13	TMOD1	MAP1A
TACC3	TMPO	MAP3K20
TAGLN	TNFAIP8L1	MAP3K8
TCAF2	TNFRSF10D	MAP4K1
TCF19	TNFRSF11A	MAP7D1
TCF4	TNFRSF13C	MAPK11
TCOF1	TNFRSF1B	MARCHF1
TEC	TOE1	MARCHF5
TEDC2	TONSL	MATN2
TERT	TOP2A	MBOAT1
TEX30	TOPBP1	MBOAT2
TEX48	TP53I3	MCAM
TGM2	TP53INP1	MCC
THAP10	TPX2	MCF2L2
THSD4	TRAF5	MCM10
TICRR	TRAIP	MCM2
TIFA	TRIM22	MCM3
TIGAR	TRIM49	MCM4
TIMELESS	TRIM49B	MCM6
TK1	TRIM49C	MCM7
TLL2	TRIP10	MCTP1
TLNRD1	TRIP13	MCUB
TM4SF1	TROAP	MDGA1
TMC7	TSPAN8	MECOM
TMEM106C	TSPYL2	MEIS1
TMEM107	TTF2	MELK
TMEM145	TTK	MELTF
TMEM179	TUBA1A	MERTK
TMEM249	TUBA1B	MET
TMEM253	TUBA1C	MFSD4A
TMEM45A	TUBA4A	MIA-RAB4B
TMEM61	TUBB	MICAL1
TMEM88	TUBB2B	MID1
TMPO	TUBB4B	MINDY4
TMSB15A	TUBG1	MKI67
TNFAIP8L1	TYMS	MKLN1
TNFRSF10D	UBASH3B	MKRN2OS
TNFSF15	UBE2C	MLPH
TNS3	UBE2S	MLXIPL
TONSL	UBE2T	MMAA
TOP2A	UBR7	MMEL1
TOPBP1	UCP2	MMP14
TP53I3	UGT1A1	MMP16
TP53INP1	UGT1A10	MMP24
TPRG1	UGT1A3	MMP7
TPX2	UGT1A4	MND1
TRAF5	UGT1A5	MNS1
TRAIP	UGT1A6	MOGAT2
TRIM22	UGT1A7	MPC2
TRIM49	UGT1A8	MRPS18A
TRIM49B	UGT1A9	MSANTD3-TMEFF1
TRIM49C	UGT2B11	MSH5-SAPCD1
TRIM49D1	UGT2B28	MSMO1
TRIM49D2	UGT8	MT3
TRIP10	UHRF1	MTBP
TRIP13	UNC13A	MTMR9
TROAP	UNG	MTOR
TSPAN8	USP1	MUC1
TTC21A	VGF	MUSTN1
TTK	VRK1	MXD3
TUBA1A	VWA2	MYB
TUBA1B	WDHD1	MYBL2
TUBA1C	WDR34	MYBPC1
TUBA4A	WDR62	MYCL
TUBB	WDR76	MYLK
TUBB4B	WEE1	MYOD1
TUBG1	WRAP53	MYT1
TYMS	XG	MYZAP
UACA	XRCC1	NAALAD2
UBASH3B	XRCC2	NAMPT
UBE2C	XRCC3	NANOS1
UBE2S	XRCC4	NAP1L5
UBE2T	YJEFN3	NAT1
UGT2B11	YPEL2	NAT2
UGT2B28	YWHAH	NAV2
UGT8	ZBED6CL	NAV3
UHRF1	ZBED9	NCAPD3
USP1	ZBTB8B	NCAPG
VRK1	ZFP2	NCAPG2
VWA2	ZGRF1	NCAPH
WDHD1	ZMAT3	NCOA7
WDR34	ZMYND10	NDC80
WDR62	ZNF257	NDFIP2
WDR76	ZNF296	NDRG1
WEE1	ZNF367	NDUFA4L2
WNT5A	ZNF385B	NECTIN3
XG	ZNF488	NEFL
XRCC2	ZNF492	NEIL3
XRCC3	ZNF519	NEMP1
YPEL3	ZNF530	NES
YWHAH	ZNF556	NFASC
ZFP2	ZNF620	NFKBIA
ZGRF1	ZNF626	NINL
ZMAT3	ZNF66	NKX3-1
ZMYND10	ZNF670-ZNF695	NKX3-2
ZNF100	ZNF681	NLGN1
ZNF219	ZNF695	NLRC5
ZNF257	ZNF718	NLRP12
ZNF337	ZNF724	NNT
ZNF367	ZNF726	NOD1
ZNF492	ZNF85	NOSTRIN
ZNF519	ZNF93	NPFF
ZNF530	ZWILCH	NPPC
ZNF670-ZNF695	ZWINT	NPTX2
ZNF695		NR2F1
ZNF713		NR3C2
ZNF718		NR4A1
ZNF724		NRG3
ZNF726		NRM
ZNF730		NTF3
ZNF85		NTS
ZNF860		NUAK2
ZNF93		NUDT9
ZPLD1		NUF2
ZWILCH		NUSAP1
ZWINT		NWD1
		NXF2
		NXF2B
		OAS3
		OAT
		OAZ3
		OBSCN
		ODAM
		ODC1
		OIP5
		OPN3
		OR2B6
		OR51E1
		OR5B2
		ORC6
		ORM1
		ORM2
		OSR2
		OTUD7A
		OTULINL
		OXTR
		P2RX7
		PACS1
		PAK1
		PAK1IP1
		PALM2AKAP2
		PANK1
		PAQR6
		PARD3B
		PARM1
		PARP6
		PARPBP
		PAX1
		PBK
		PBX1
		PBX4
		PCDH1
		PCDH11X
		PCDH11Y
		PCED1B
		PCNA
		PCTP
		PDE3A
		PDE3B
		PDE4B
		PDGFRL
		PDZD7
		PDZRN3
		PEAK1
		PEAR1
		PELI2
		PER2
		PEX10
		PGAP4
		PGC
		PGM3
		PHGR1
		PHLDA1
		PHLDB2
		PIAS1
		PICALM
		PIF1
		PIFO
		PIK3R5
		PIM1
		PIMREG
		PITPNC1
		PITPNM3
		PKIB
		PKMYT1
		PKP4
		PLA2G2A
		PLA2G5
		PLAC1
		PLAC8
		PLAGL1
		PLCE1
		PLCH1
		PLCL2
		PLD1
		PLEKHG2
		PLEKHG4B
		PLEKHS1
		PLK1
		PLK4
		PLPP1
		PLPP4
		PLSCR1
		PLXDC2
		PMAIP1
		PMEPA1
		PNLIP
		PNLIPRP3
		PODXL
		POGLUT2
		POLA2
		POLD4
		POLQ
		POU5F1
		POU5F1B
		PPARG
		PPFIBP1
		PPFIBP2
		PPIC
		PPM1H
		PPM1K
		PPP1CB
		PPP1R14C
		PPT2
		PRAG1
		PRC1
		PRELID2
		PRIM1
		PRIMA1
		PRKCA
		PRKCH
		PRR16
		PRR4
		PRSS23
		PSAT1
		PSMB9
		PSMC3IP
		PSRC1
		PTGER4
		PTN
		PTPN21
		PTPRM
		PTPRN2
		PTPRR
		PWWP3B
		QRFP
		QSER1
		RAB3B
		RAB4A
		RAB4B
		RABEP2
		RACGAP1
		RAD51
		RAD51AP1
		RAD51B
		RAD54L
		RAMACL
		RASAL2
		RASD1
		RASGEF1A
		RASGRP1
		RASL11B
		RASSF2
		RASSF3
		RASSF8
		RBL1
		RBM24
		RBM47
		RBPMS2
		RCBTB2
		RECQL4
		REEP1
		RELL1
		RELN
		RELT
		REP15
		RETREG1
		RFC3
		RFC5
		RFPL2
		RFTN1
		RFX3
		RGS12
		RGS17
		RHEBL1
		RHOBTB2
		RHOU
		RIMS1
		RIMS4
		RIN2
		RIT1
		RLN1
		RMI2
		RNASEH2A
		RNF144A
		RNF148
		RNF150
		RNF217
		RNF223
		RNF43
		RNLS
		ROPN1B
		RPGRIP1
		RPP25
		RPRML
		RRM2
		RTKN2
		RTTN
		RUNX1
		RUNX2
		S100A4
		S100P
		S1PR3
		SALL4
		SAPCD1
		SASH1
		SASS6
		SAT1
		SCAI
		SCAP
		SCARF1
		SCLT1
		SCN8A
		SCNN1G
		SDC1
		SDC2
		SDC4
		SDK1
		SEC14L2
		SEC24D
		SELENOP
		SEMA6D
		SERPINB8
		SERPINF2
		SERPINI1
		SGK1
		SGO1
		SH2D3A
		SH3BP5
		SH3D21
		SH3GL2
		SH3RF2
		SHCBP1
		SI
		SKA1
		SKA3
		SKP2
		SLC10A7
		SLC15A2
		SLC16A10
		SLC16A6
		SLC16A7
		SLC18B1
		SLC1A1
		SLC1A3
		SLC22A1
		SLC22A10
		SLC22A15
		SLC25A19
		SLC26A3
		SLC27A2
		SLC29A1
		SLC2A10
		SLC2A14
		SLC2A3
		SLC30A3
		SLC35F2
		SLC38A4
		SLC39A10
		SLC41A1
		SLC44A1
		SLC45A3
		SLC5A1
		SLC6A3
		SLC7A11
		SLC7A2
		SLC7A5
		SLC7A8
		SLC9A3R2
		SLC9A5
		SLCO5A1
		SLFN5
		SLITRK3
		SLITRK6
		SMC4
		SMC6
		SMIM14
		SMIM3
		SMIM41
		SMOC2
		SMS
		SNAI2
		SNAP23
		SNAPC2
		SNX25
		SNX7
		SOBP
		SOCS2
		SOHLH2
		SORBS2
		SORD
		SORL1
		SOWAHD
		SOX9
		SP9
		SPAG5
		SPATA18
		SPATA2
		SPATC1L
		SPC24
		SPDEF
		SPDL1
		SPOCK1
		SPRY2
		SPRY3
		SPTB
		SPTBN1
		SPTLC3
		SRCIN1
		SRGAP3
		SRPX
		SRSF12
		SSBP2
		ST3GAL4
		ST6GAL1
		ST6GALNAC1
		ST7
		ST8SIA4
		STC1
		STC2
		STEAP4
		STIL
		STK17B
		STK32A
		STK39
		STON2
		STOX1
		STRIP2
		STXBP5L
		STXBP6
		SULT2B1
		SUSD4
		SVIL
		SWT1
		SYCE2
		SYN2
		SYNJ1
		SYNPO
		SYTL2
		TACC3
		TAF13
		TAFA4
		TAOK3
		TBC1D1
		TBC1D4
		TBRG1
		TBX15
		TCAF2
		TCAP
		TCF19
		TCF4
		TCF7
		TCOF1
		TEDC2
		TERT
		TET1
		TFPT
		TGFBR2
		TGM2
		TGM3
		THSD7A
		TICRR
		TIPARP
		TK1
		TLCD3B
		TLE1
		TLL1
		TLN2
		TLR3
		TM4SF1
		TM4SF19-TCTEX1D2
		TMCC3
		TMEFF1
		TMEM100
		TMEM117
		TMEM121B
		TMEM140
		TMEM150C
		TMEM158
		TMEM163
		TMEM164
		TMEM198
		TMEM229B
		TMEM38B
		TMEM45B
		TMEM79
		TMEM87B
		TMEM92
		TMOD1
		TMPRSS11E
		TMPRSS2
		TMPRSS4
		TMTC3
		TNFAIP2
		TNFAIP3
		TNFAIP8
		TNFRSF10B
		TNFRSF13C
		TNFSF15
		TNFSF4
		TNIK
		TNS1
		TNS4
		TONSL
		TOP2A
		TOX3
		TPD52
		TPX2
		TRADD
		TRAF5
		TRAIP
		TRIM3
		TRIM48
		TRIM49D1
		TRIM49D2
		TRIP13
		TRNP1
		TROAP
		TRPM4
		TRPM8
		TSC22D1
		TSKU
		TSPAN10
		TSPAN5
		TSPAN7
		TSPAN8
		TSPOAP1
		TSPYL2
		TTC39A
		TTK
		TTN
		TTR
		TUB
		TUBA3D
		TUBA3E
		TUBB8
		TUT7
		TWIST1
		TXK
		TYMS
		UACA
		UAP1
		UBE2C
		UBE2G1
		UBE2J1
		UBE2T
		UGT2B10
		UGT2B11
		UGT2B15
		UGT2B17
		UGT2B28
		UGT8
		ULBP1
		UNC5B
		USP10
		VEPH1
		VIPR2
		VLDLR
		VMAC
		VSIG10
		VSIG10L
		VWA2
		WASHC3
		WDHD1
		WDR62
		WDR76
		WDR91
		WHRN
		WIPI1
		WLS
		WNT2B
		WNT3
		WSCD1
		WWC1
		WWC3
		WWTR1
		XRCC2
		YIPF1
		YPEL1
		ZG16B
		ZGRF1
		ZIC2
		ZMAT1
		ZNF18
		ZNF257
		ZNF350
		ZNF367
		ZNF385B
		ZNF560
		ZNF620
		ZNF66
		ZNF670-ZNF695
		ZNF704
		ZNF711
		ZNF718
		ZNF724
		ZNF781
		ZNF843
		ZSWIM5
		ZWINT
		ZYG11A

## Sheet: GSEA-12C-ion versus photon
Table: GSEA Results Summary		Table: GSEA Results Summary			Table: GSEA Results Summary		Table: GSEA Results Summary
Dataset LNCaP: 12C-ion-2Gy vs photon-6Gy		Dataset DU145: 12C-ion-2Gy vs photon-6Gy			Dataset DU145: 12C-ion-2Gy vs photon-6Gy		Dataset DU145: 12C-ion-2Gy vs photon-6Gy
GeneSet: HALLMARK_NOTCH_SIGNALING		GeneSet: HALLMARK_UNFOLDED_PROTEIN_RESPONSE			GeneSet: HALLMARK_REACTIVE_OXYGEN_SPECIES_PATHWAY		GeneSet: HALLMARK_OXIDATIVE_PHOSPHORYLATION
Enrichment Score (ES)	0.551	Enrichment Score (ES)	0.398		Enrichment Score (ES)	0.472	Enrichment Score (ES)	0.469
Normalized Enrichment Score (NES)	1520	Normalized Enrichment Score (NES)	1496		Normalized Enrichment Score (NES)	1466	Normalized Enrichment Score (NES)	1435
Nominal p-value	0.001	Nominal p-value	0.001		Nominal p-value	0.001	Nominal p-value	0.001
FDR q-value	0.224	FDR q-value	0.074		FDR q-value	0.097	FDR q-value	0.149
Gene set:		Gene set:			Gene set:		Gene set:
HALLMARK_NOTCH_SIGNALING		HALLMARK_UNFOLDED_PROTEIN_RESPONSE			HALLMARK_REACTIVE_OXYGEN_SPECIES_PATHWAY		HALLMARK_OXIDATIVE_PHOSPHORYLATION
APH1A		ALDH18A1			ABCC1		ABCB7
ARRB1		ARFGAP1			ATOX1		ACAA1
CCND1		ASNS			CAT		ACAA2
CUL1		ATF3			CDKN2D		ACADM
DLL1		ATF4			EGLN2		ACADSB
DTX1		ATF6			ERCC2		ACADVL
DTX2		ATP6V0D1			FES		ACAT1
DTX4		BAG3			FTL		ACO2
FBXW11		BANF1			G6PD		AFG3L2
FZD1		CALR			GCLC		AIFM1
FZD5		CCL2			GCLM		ALAS1
FZD7		CEBPB			GLRX		ALDH6A1
HES1		CEBPG			GLRX2		ATP1B1
HEYL		CHAC1			GPX3		ATP5F1A
JAG1		CKS1B			GPX4		ATP5F1B
KAT2A		CNOT2			GSR		ATP5F1C
LFNG		CNOT4			HHEX		ATP5F1D
MAML2		CNOT6			HMOX2		ATP5F1E
NOTCH1		CXXC1			IPCEF1		ATP5MC1
NOTCH2		DCP1A			JUNB		ATP5MC2
NOTCH3		DCP2			LAMTOR5		ATP5MC3
PPARD		DCTN1			LSP1		ATP5ME
PRKCA		DDIT4			MBP		ATP5MF
PSEN2		DDX10			MGST1		ATP5MG
PSENEN		DKC1			MPO		ATP5PB
RBX1		DNAJA4			MSRA		ATP5PD
SAP30		DNAJB9			NDUFA6		ATP5PF
SKP1		DNAJC3			NDUFB4		ATP5PO
ST3GAL6		EDC4			NDUFS2		ATP6AP1
TCF7L2		EDEM1			NQO1		ATP6V0B
WNT2		EEF2			OXSR1		ATP6V0C
WNT5A		EIF2AK3			PDLIM1		ATP6V0E1
		EIF2S1			PFKP		ATP6V1C1
		EIF4A1			PRDX1		ATP6V1D
		EIF4A2			PRDX2		ATP6V1E1
		EIF4A3			PRDX4		ATP6V1F
		EIF4E			PRDX6		ATP6V1G1
		EIF4EBP1			PRNP		ATP6V1H
		EIF4G1			PTPA		BAX
		ERN1			SBNO2		BCKDHA
		ERO1A			SCAF4		BDH2
		EXOC2			SELENOS		CASP7
		EXOSC1			SOD1		COX10
		EXOSC10			SOD2		COX11
		EXOSC2			SRXN1		COX15
		EXOSC4			STK25		COX17
		EXOSC5			TXN		COX4I1
		EXOSC9			TXNRD1		COX5A
		FKBP14			TXNRD2		COX5B
		FUS					COX6A1
		GEMIN4					COX6B1
		GOSR2					COX6C
		H2AX					COX7A2
		HERPUD1					COX7A2L
		HSP90B1					COX7B
		HSPA5					COX7C
		HSPA9					COX8A
		HYOU1					CPT1A
		IARS1					CS
		IFIT1					CYB5A
		IGFBP1					CYB5R3
		IMP3					CYC1
		KDELR3					CYCS
		KHSRP					DECR1
		KIF5B					DLAT
		LSM1					DLD
		LSM4					DLST
		MTHFD2					ECH1
		MTREX					ECHS1
		NABP1					ECI1
		NFYA					ETFA
		NFYB					ETFB
		NHP2					ETFDH
		NOLC1					FDX1
		NOP14					FH
		NOP56					FXN
		NPM1					GLUD1
		PAIP1					GOT2
		PARN					GPI
		PDIA5					GPX4
		PDIA6					GRPEL1
		POP4					HADHA
		PREB					HADHB
		PSAT1					HCCS
		RPS14					HSD17B10
		RRP9					HSPA9
		SDAD1					HTRA2
		SEC11A					IDH1
		SEC31A					IDH2
		SERP1					IDH3A
		SHC1					IDH3B
		SKIC3					IDH3G
		SLC1A4					IMMT
		SLC30A5					ISCA1
		SLC7A5					ISCU
		SPCS1					LDHA
		SPCS3					LDHB
		SRPRA					LRPPRC
		SRPRB					MAOB
		SSR1					MDH1
		STC2					MDH2
		TARS1					MFN2
		TATDN2					MGST3
		TSPYL2					MPC1
		TUBB2A					MRPL11
		VEGFA					MRPL15
		WFS1					MRPL34
		WIPI1					MRPL35
		XBP1					MRPS11
		XPOT					MRPS12
		YIF1A					MRPS15
		YWHAZ					MRPS22
		ZBTB17					MRPS30
							MTRF1
							MTRR
							MTX2
							NDUFA1
							NDUFA2
							NDUFA3
							NDUFA4
							NDUFA5
							NDUFA6
							NDUFA7
							NDUFA8
							NDUFA9
							NDUFAB1
							NDUFB1
							NDUFB2
							NDUFB3
							NDUFB4
							NDUFB5
							NDUFB6
							NDUFB7
							NDUFB8
							NDUFC1
							NDUFC2
							NDUFS1
							NDUFS2
							NDUFS3
							NDUFS4
							NDUFS6
							NDUFS7
							NDUFS8
							NDUFV1
							NDUFV2
							NNT
							NQO2
							OAT
							OGDH
							OPA1
							OXA1L
							PDHA1
							PDHB
							PDHX
							PDK4
							PDP1
							PHB2
							PHYH
							PMPCA
							POLR2F
							POR
							PRDX3
							RETSAT
							RHOT1
							RHOT2
							SDHA
							SDHB
							SDHC
							SDHD
							SLC25A11
							SLC25A12
							SLC25A20
							SLC25A3
							SLC25A4
							SLC25A5
							SLC25A6
							SUCLA2
							SUCLG1
							SUPV3L1
							SURF1
							TCIRG1
							TIMM10
							TIMM13
							TIMM17A
							TIMM50
							TIMM8B
							TIMM9
							TOMM22
							TOMM70
							UQCR10
							UQCR11
							UQCRB
							UQCRC1
							UQCRC2
							UQCRFS1
							UQCRH
							UQCRQ
							VDAC1
							VDAC2
							VDAC3
